# Supplementary material for: Comparative analysis of circular RNA enrichment methods
Source: RNA Biol. 2021 Dec 12;19(1):55–67. doi: 10.1080/15476286.2021.2012632 (PMC8786342; doi:10.1080/15476286.2021.2012632)
Supplement: Supplemental Material [file KRNB_A_2012632_SM2771.zip]

Archive with 2 entries (1 files):
- supplementary/
- supplementary/Supplementary Tables.docx
